# Supplementary material for: Risk Assessment and Sources Apportionment of Toxic Metals in Two Commonly Consumed Fishes from a Subtropical Estuarine Wetland System
Source: Biology (Basel). 2024 Apr 14;13(4):260. doi: 10.3390/biology13040260 (PMC11047917; doi:10.3390/biology13040260)
Supplement: Supplementary file 1 [file biology-13-00260-s001.zip]

Archive with 1 entries (1 files):
- biology-2910150-supplementary.pdf
